# Supplementary material for: Efficacy data of halogenated phenazine and quinoline agents and an NH125 analogue to veterinary mycoplasmas
Source: BMC Vet Res. 2020 Apr 6;16:107. doi: 10.1186/s12917-020-02324-4 (PMC7137434; doi:10.1186/s12917-020-02324-4)
Supplement: Supplementary file 1 — Additional file 1. [file 12917_2020_2324_MOESM1_ESM.xlsx]

## Sheet: Sheet1
					MICs/MBCs for Compounds in ug/mL
M. alligatoris		Enrofloxacin (ug/mL)	Tricl. MIC (µM)	Tricl-MBC (µM)	10-MIC	10-MBC	12-MIC	12-MBC	14-MIC	14-MBC	15-MIC	15-MBC	19-MIC	19-MBC	20-MIC	20-MBC	21-MIC	21-MBC	4-MIC	11-MIC	11-MBC	CCU/mL	CFU/mL
2017-08-23	24.5	0.06	120	>120																		-5	35500
2018-02-05	29	0.06			>25		25		>25		>25		>25		25		25		>12.5	>12.5		-5	65000
2018-02-14	26	0.06					25								12.5		25					-4	30000
2018-02-16	27	0.06	120																			-5	10500
2019-02-28	24	0.06					25	25									25	>50				-5	45000
2/28/2019 (Duplicates)	24	0.06					25	25									25	>50
Median MIC/MBC			120				25	25							18.75		25
M. gallisepticum S6		Enrofloxacin
2017-08-11	38	0.0156	120	>120																		-5
2017-09-29	41	0.0156			>25				>25		>25		>25		25		12.5		>12.5	>12.5		-4
2017-10-04	41	0.0156					25	25							12.5	>25	12.5	25				-5
2018-02-16	52	0.0156	120				12.5															-5	29000
		Tylosin
2019-04-28	52	0.0156					6.25	12.5									≤ 12.5					-5	47000
Duplicate							6.25	12.5									≤ 12.5
2019-05-01	48	0.0156					6.25	12.5									12.5	50				-5	34000
2019-05-01	48	0.0156					6.25	12.5									12.5	50				-5	43500
Median MIC/MBC			120				6.25	12.5							18.75		12.5	50
M. capricolum		Enrofloxacin
2017-08-11	38	0.25	>120				12.5	25														-4	18000
2017-09-28	20	0.25			>25				>25		>25		25	>25	12.5	>25	25	>25	>12.5	>12.5		-4	41000
2017-10-03	19	0.25					12.5	25					25		12.5		25					-5	24500
2018-02-15	18	0.125	>120																			-4	55000
Median MIC/MBC							12.5	25					25		12.5		25
M. pulmonis
2017-06-10	42	0.125			12.5	>25	12.5	25	12.5	>25	>25		>25		>25		12.5	25	>12.5	12.5	>12.5	-4	43000
2017-08-11	38	0.125	>120																			-4	13000
2017-09-28	18	0.125			12.5				12.5		>25		>25		>25		12.5		>12.5	12.5		-6	170000
2017-10-04	18	0.125			12.5		25		12.5								12.5					-6	440000
2019-03-05	44	0.06					12.5	12.5									25	50				-6
								12.5
2019-03-05	44	0.06					12.5	12.5														-6
								25
Median (or avg) MIC/MBC					12.5		12.5	(17.5)	12.5								12.5	37.5		12.5
M. canis
2017-07-20	26	0.06
2017-08-17	24.5	0.06	120	>120													12.5					-3	16000
2017-10-10	20	0.06			>25		>25		>25		>25		>25		>25		12.5	25	>12.5		>12.5	-5	160000
2018-02-15	19	0.06	120		>25		>25		>25		>25				25		12.5					-4	72500
2018-03-07	Agar dilution	0.06	>120												>25							-5	53000
2019-03-01	20.5	0.125															25	50				-5	10500
Median MIC/MBC																	12.5	37.5
M. agassizii		Enrofloxacin
2017-08-13	65	0.03	60	>120																		-5
2017-11-30	64	0.03			>25				>25		25	>25	25	>25	>25		12.5					-4
2017-12-22	66	0.0156															12.5					-4
2018-02-15	93	0.03									25		>25						>12.5	>12.5		-4
2018-03-09	64	0.03	60																			-4
2019-03-17	47	0.06					50										25	50, 50				-4
2019-03-17	47	0.06					50										25					-5
Median MIC/MBC			60				50				25						18.75	50
